# Supplementary material for: Repurposing MK-8245 as a Quorum Sensing Inhibitor to Suppress Virulence and Potentiate Antibiotic Activity in Pseudomonas aeruginosa
Source: Antibiotics (Basel). 2025 Nov 5;14(11):1116. doi: 10.3390/antibiotics14111116 (PMC12649364; doi:10.3390/antibiotics14111116)
Supplement: Supplementary file 1 [file antibiotics-14-01116-s001.zip]

Archive with 1 entries (1 files):
- antibiotics-3945254-supplementary.pdf
